# Supplementary material for: Effect of Organic Cation on Optical Properties of [A]Mn(H2POO)3 Hybrid Perovskites
Source: Molecules. 2022 Dec 15;27(24):8953. doi: 10.3390/molecules27248953 (PMC9784195; doi:10.3390/molecules27248953)
Supplement: Supplementary file 1 [file molecules-27-08953-s001.zip]

Archive with 1 entries (1 files):
- molecules-2065237-supplementary.pdf
